# Supplementary material for: Novel Divinyl-Flanked Diketopyrrolopyrrole Polymer, Based on a Dimerization Strategy for High-Performance Organic Field-Effect Transistors
Source: Polymers (Basel). 2023 Nov 27;15(23):4546. doi: 10.3390/polym15234546 (PMC10707771; doi:10.3390/polym15234546)
Supplement: Supplementary file 1 [file polymers-15-04546-s001.zip]

Archive with 1 entries (1 files):
- polymers-2728432-supplementary.pdf
